# Supplementary material for: Effects of DPP4 Inhibitor in Platelet Reactivity and Other Cardiac Risk Markers in Patients with Type 2 Diabetes and Acute Myocardial Infarction
Source: J Clin Med. 2022 Sep 29;11(19):5776. doi: 10.3390/jcm11195776 (PMC9571017; doi:10.3390/jcm11195776)
Supplement: Supplementary file 1 [file jcm-11-05776-s001.zip]

Archive with 1 entries (1 files):
- jcm-1892929-Supplementary.pdf
